# Supplementary material for: Structural Investigation of Aaptourinamine by a Novel Module-Assembly-Based Calculation
Source: Mar Drugs. 2022 Oct 20;20(10):649. doi: 10.3390/md20100649 (PMC9604825; doi:10.3390/md20100649)
Supplement: Supplementary file 1 [file marinedrugs-20-00649-s001.zip]

Archive with 2 entries (2 files):
- Supplementary Data 1.pdf
- Supporting Information.pdf
